# Supplementary material for: High-Intensity Exercise Training Impact on Cardiorespiratory Fitness, Gait Ability, and Balance in Stroke Survivors: A Systematic Review and Meta-Analysis
Source: J Clin Med. 2024 Sep 17;13(18):5498. doi: 10.3390/jcm13185498 (PMC11432212; doi:10.3390/jcm13185498)
Supplement: Supplementary file 1 [file jcm-13-05498-s001.zip]

Archive with 3 entries (3 files):
- jcm-3142503 Table S1.pdf
- Supplementary Figure S1 and S2_ Search Strategies (1).pdf
- Supplementary Table S2_ Sensitivity analysis .pdf
